# Supplementary material for: Differential Producibility Analysis (DPA) of Transcriptomic Data with Metabolic Networks: Deconstructing the Metabolic Response of M. tuberculosis
Source: PLoS Comput Biol. 2011 Jun 30;7(6):e1002060. doi: 10.1371/journal.pcbi.1002060 (PMC3127818; doi:10.1371/journal.pcbi.1002060)
Supplement: Table S3 — Metabolites that are shared between different experimental conditions (Venn diagram, Figure 4) associated with up-regulated M. tuberculosis genes. (XLS) [file pcbi.1002060.s004.xls]

## Sheet: Venn1
Table S2. Clustering of metabolites associated with up-regulated genes
A	macrophage	macrophage	macrophage		macrophage	macrophage	macrophage		macrophage		macrophage				macrophage
B	succinate	succinate		succinate	succinate	succinate	succinate			succinate		succinate				succinate
C	1	pH 4.8	pH 4.8	pH 4.8	pH 4.8			pH 4.8	pH 4.8				pH 4.8			pH 4.8
D	azide	azide	azide	azide		azide		azide		azide				azide	azide
	UniqueMet	ABCD	ACD	BCD	ABC	ABD	AB	CD	AC	BD	A	B	C	D	AD	BC
	IDs	q1	q2	q3	q4	q5	q6	q7	q8	q9	q10	q11	q12	q13	q14	q15
1	2MBECOA	.	.	.	.	.	.	.	.	2MBECOA	.	.	.	.	.	.
2	2MBUTCOA	.	.	.	.	.	.	.	.	.	.	.	.	2MBUTCOA	.	.
3	2MBUTLIPO	.	.	.	.	.	.	.	.	.	2MBUTLIPO	.	.	.	.	.
4	2PG	.	.	.	.	.	.	.	.	.	2PG	.	.	.	.	.
5	3MBECOA	.	.	.	.	.	.	.	.	.	.	.	.	3MBECOA	.	.
6	3MBUTCOA	.	.	.	.	.	.	.	.	.	.	.	.	3MBUTCOA	.	.
7	3PG	.	.	.	.	.	.	.	.	.	3PG	.	.	.	.	.
8	3PSER	.	.	.	.	.	.	.	.	.	3PSER	.	.	.	.	.
9	4ANDROSTENEDIONE	.	.	.	.	.	.	.	4ANDROSTENEDIONE	.	.	.	.	.	.	.
10	4PPNCYS	.	.	.	.	.	.	.	.	.	.	.	.	4PPNCYS	.	.
11	4PPNTE	.	.	.	.	.	.	.	.	.	.	.	.	4PPNTE	.	.
12	9-HEXADECENOYL-ACP	.	.	.	.	.	.	.	.	.	.	9-HEXADECENOYL-ACP	.	.	.	.
13	9-OCTADECENOATE	.	.	.	9-OCTADECENOATE	.	.	.	.	.	.	.	.	.	.	.
14	9-OCTADECENOYL-ACP	.	.	.	.	.	.	.	.	.	.	9-OCTADECENOYL-ACP	.	.	.	.
15	9-OCTADECENOYL-COA	.	.	.	.	.	.	.	.	.	.	9-OCTADECENOYL-COA	.	.	.	.
16	A160GL3P	.	.	.	.	.	.	.	.	.	A160GL3P	.	.	.	.	.
17	AC1PIM1	.	.	.	.	.	.	.	.	.	AC1PIM1	.	.	.	.	.
18	AC1PIM2	.	.	.	.	.	.	.	.	.	AC1PIM2	.	.	.	.	.
19	AC1PIM3	.	.	.	.	.	.	.	.	.	AC1PIM3	.	.	.	.	.
20	AC2PIM1	.	.	.	.	.	.	.	.	.	AC2PIM1	.	.	.	.	.
21	AC2PIM2	.	.	.	.	.	.	.	.	.	AC2PIM2	.	.	.	.	.
22	AC2PIM3	.	.	.	.	.	.	.	.	.	AC2PIM3	.	.	.	.	.
23	AC3PIM1	.	.	.	.	.	.	.	.	.	AC3PIM1	.	.	.	.	.
24	AC3PIM2	.	.	.	.	.	.	.	.	.	AC3PIM2	.	.	.	.	.
25	AC3PIM3	.	.	.	.	.	.	.	.	.	AC3PIM3	.	.	.	.	.
26	AC3PIM4	.	.	.	.	.	.	.	.	.	AC3PIM4	.	.	.	.	.
27	AC3PIM5	.	.	.	.	.	.	.	.	.	AC3PIM5	.	.	.	.	.
28	AC4PIM1	.	.	.	.	.	.	.	.	.	AC4PIM1	.	.	.	.	.
29	AC4PIM2	.	.	.	.	.	.	.	.	.	AC4PIM2	.	.	.	.	.
30	AC4PIM3	.	.	.	.	.	.	.	.	.	AC4PIM3	.	.	.	.	.
31	AC4PIM7	.	.	.	.	.	.	.	.	.	AC4PIM7	.	.	.	.	.
32	ACACP	.	.	.	.	.	.	.	.	ACACP	.	.	.	.	.	.
33	ACCOA	.	.	.	.	.	.	.	.	ACCOA	.	.	.	.	.	.
34	ACP	.	.	.	.	.	.	.	.	ACP	.	.	.	.	.	.
35	ACRCOA	.	.	.	.	.	.	.	.	.	.	.	.	ACRCOA	.	.
36	ACYL-MAS	.	.	.	.	.	.	.	.	.	.	ACYL-MAS	.	.	.	.
37	ACYL-TRE-S-COA	.	.	.	.	.	.	.	.	ACYL-TRE-S-COA	.	.	.	.	.	.
38	ADLIPO	.	.	.	.	.	.	.	.	.	ADLIPO	.	.	.	.	.
39	AGL3P	.	.	.	.	.	.	.	.	.	AGL3P	.	.	.	.	.
40	ALA	.	.	.	.	.	.	.	.	.	ALA	.	.	.	.	.
41	AN	.	.	.	.	.	.	.	.	.	.	.	AN	.	.	.
42	APO-LIPO	.	.	.	.	.	.	.	.	.	APO-LIPO	.	.	.	.	.
43	APS	.	.	APS	.	.	.	.	.	.	.	.	.	.	.	.
44	ARA[1]GALACTANDPP	.	.	.	.	.	.	.	.	.	.	.	ARA[1]GALACTANDPP	.	.	.
45	ARABINOGALACTANDPP	.	.	.	.	.	.	.	.	.	.	.	ARABINOGALACTANDPP	.	.	.
46	ARAFDPP	.	.	.	.	.	.	.	.	.	.	.	ARAFDPP	.	.	.
47	ASP	.	.	.	.	.	.	.	.	.	ASP	.	.	.	.	.
48	bALA	.	.	.	.	.	.	.	.	.	bALA	.	.	.	.	.
49	BETA-KETO-C22-ACYL-ACP	.	.	.	.	.	.	.	.	.	.	BETA-KETO-C22-ACYL-ACP	.	.	.	.
50	BIOMASS	.	.	.	.	.	.	.	.	.	.	.	BIOMASS	.	.	.
51	BIOMASSxt	.	.	.	.	.	.	.	.	.	.	.	BIOMASSxt	.	.	.
52	BIOTIN-CO2	.	.	.	.	.	.	.	.	.	.	.	BIOTIN-CO2	.	.	.
53	BUTANOYL-COA	.	.	.	.	.	.	.	.	BUTANOYL-COA	.	.	.	.	.	.
54	C78-3-OXY-MYCOLATE-ENZ	.	.	.	.	.	.	.	.	.	C78-3-OXY-MYCOLATE-ENZ	.	.	.	.	.
55	C78MYCOLATE-ENZ	.	.	.	.	.	.	.	.	.	.	.	.	.	C78MYCOLATE-ENZ	.
56	C78MYCOLATE-PP	.	.	.	.	.	.	.	C78MYCOLATE-PP	.	.	.	.	.	.	.
57	CHOLESTEROL	.	.	.	.	.	.	.	.	.	CHOLESTEROL	.	.	.	.	.
58	CHOLESTEROL-INT	.	.	.	.	.	.	.	.	.	CHOLESTEROL-INT	.	.	.	.	.
59	CIS-DELTA-13-ENOYL-C32-ACYL-ACP	.	.	.	.	.	.	.	.	.	.	CIS-DELTA-13-ENOYL-C32-ACYL-ACP	.	.	.	.
60	CIS-DELTA-19-ENOYL-C38-ACYL-ACP	.	.	.	.	.	.	.	.	.	.	CIS-DELTA-19-ENOYL-C38-ACYL-ACP	.	.	.	.
61	CIS-DELTA-2-19,31-ENOYL-C50-ACYL-ACP	.	.	.	.	.	.	.	.	.	.	CIS-DELTA-2-19,31-ENOYL-C50-ACYL-ACP	.	.	.	.
62	CIS-DELTA-2-19,37-ENOYL-C56-ACYL-ACP	.	.	.	.	.	.	.	.	.	.	CIS-DELTA-2-19,37-ENOYL-C56-ACYL-ACP	.	.	.	.
63	CIS-DELTA-2-3,15-ENOYL-C34-ACYL-ACP	.	.	.	.	.	.	.	.	.	.	CIS-DELTA-2-3,15-ENOYL-C34-ACYL-ACP	.	.	.	.
64	CIS-DELTA-2-3,21-ENOYL-C40-ACYL-ACP	.	.	.	.	.	.	.	.	.	.	CIS-DELTA-2-3,21-ENOYL-C40-ACYL-ACP	.	.	.	.
65	CIS-DELTA-3-DODECANOYL-COA	.	.	.	.	CIS-DELTA-3-DODECANOYL-COA	.	.	.	.	.	.	.	.	.	.
66	CIS-DELTA-3-ENOYL-C22-ACYL-ACP	.	.	.	.	.	.	.	.	.	.	CIS-DELTA-3-ENOYL-C22-ACYL-ACP	.	.	.	.
67	CIS-DELTA-37-ENOYL-DIMETHY-HYDROXY-C56-ACYL-ACP	.	.	.	.	.	.	.	.	.	.	CIS-DELTA-37-ENOYL-DIMETHY-HYDROXY-C56-ACYL-ACP	.	.	.	.
68	CIS-DELTA-37-ENOYL-METHY-HYDROXY-C56-ACYL-ACP	.	.	.	.	.	CIS-DELTA-37-ENOYL-METHY-HYDROXY-C56-ACYL-ACP	.	.	.	.	.	.	.	.	.
69	CIS-DELTA-5-TETRADECANOYL-COA	.	.	.	.	.	.	.	.	.	.	.	.	CIS-DELTA-5-TETRADECANOYL-COA	.	.
70	CIS-KETO-MEROACYL-ACP	.	.	.	.	.	CIS-KETO-MEROACYL-ACP	.	.	.	.	.	.	.	.	.
71	CL	.	.	.	.	.	.	.	.	.	.	.	CL	.	.	.
72	CO2	.	.	.	.	.	.	.	.	.	.	.	CO2	.	.	.
73	CO2xt	.	.	.	.	.	.	.	.	.	.	.	CO2xt	.	.	.
74	COA	.	.	.	.	.	.	.	.	.	.	.	.	COA	.	.
75	CPAD5P	.	.	.	.	.	.	.	.	.	.	.	CPAD5P	.	.	.
76	CYCLOPROPYL-MEROACYL-ACP	.	.	.	.	.	.	.	.	.	.	CYCLOPROPYL-MEROACYL-ACP	.	.	.	.
77	CYS	.	.	.	.	.	.	.	.	.	.	.	.	.	CYS	.
78	CYS-NG-INS	.	.	.	.	.	.	.	.	.	.	.	.	.	CYS-NG-INS	.
79	D-3-HYDROXY-C22-ACYL-ACP	.	.	.	.	.	.	.	.	.	.	D-3-HYDROXY-C22-ACYL-ACP	.	.	.	.
80	DAG	.	.	.	.	.	.	.	.	.	DAG	.	.	.	.	.
81	DALA	.	.	.	.	.	.	.	.	.	DALA	.	.	.	.	.
82	DB4P	.	.	.	.	.	.	.	.	.	.	.	DB4P	.	.	.
83	DECANOYL-COA	.	.	.	.	.	.	.	.	DECANOYL-COA	.	.	.	.	.	.
84	DETHIOBIOTIN	.	.	.	.	.	.	.	.	.	DETHIOBIOTIN	.	.	.	.	.
85	DGLU	.	.	.	.	.	.	.	.	.	.	DGLU	.	.	.	.
86	DGLYCERATE	.	.	.	.	.	DGLYCERATE	.	.	.	.	.	.	.	.	.
87	DHPT	.	.	.	.	.	.	.	.	.	.	DHPT	.	.	.	.
88	DIM	.	.	.	.	.	.	.	.	.	.	.	DIM	.	.	.
89	DIM-CYTO	.	.	.	.	.	.	.	.	.	.	.	.	.	DIM-CYTO	.
90	DLIPO	.	.	.	.	.	.	.	.	.	DLIPO	.	.	.	.	.
91	DMK	.	.	.	.	.	.	.	.	.	.	.	DMK	.	.	.
92	DMPP	.	.	.	.	.	.	.	.	.	.	.	DMPP	.	.	.
93	DNA	.	.	.	.	.	.	.	.	.	.	.	DNA	.	.	.
94	DOCOSANOYL-ACP	.	.	.	.	.	.	.	.	.	.	DOCOSANOYL-ACP	.	.	.	.
95	DODECANOYL-COA	.	.	.	.	.	.	.	.	.	.	.	.	DODECANOYL-COA	.	.
96	DPCOA	.	.	.	.	.	.	.	.	.	.	.	.	DPCOA	.	.
97	DPP	.	.	.	.	.	.	.	.	.	.	.	DPP	.	.	.
98	DPPPR	.	.	.	.	.	.	.	.	.	.	.	DPPPR	.	.	.
99	DPPR	.	.	.	.	.	.	.	.	.	.	.	DPPR	.	.	.
100	DX5P	.	.	.	.	.	.	.	.	.	DX5P	.	.	.	.	.

## Sheet: Venn2
Table S2. Clustering of metabolites associated with up-regulated genes
A	macrophage	macrophage	macrophage		macrophage	macrophage	macrophage		macrophage		macrophage				macrophage
B	Sputum	Sputum		Sputum	Sputum	Sputum	Sputum			Sputum		Sputum				Sputum
C	Palmitate.1	Palmitate.1	Palmitate.1	Palmitate.1	Palmitate.1			Palmitate.1	Palmitate.1				Palmitate.1			Palmitate.1
D	UV	UV	UV	UV		UV		UV		UV				UV	UV
	UniqueMet	ABCD	ACD	BCD	ABC	ABD	AB	CD	AC	BD	A	B	C	D	AD	BC
	IDs	q1	q2	q3	q4	q5	q6	q7	q8	q9	q10	q11	q12	q13	q14	q15
1	1-AMINO-PROPAN-2-OL	.	.	.	.	.	.	.	.	.	.	.	.	1-AMINO-PROPAN-2-OL	.	.
2	2MBECOA	.	.	.	.	.	.	.	.	.	.	.	2MBECOA	.	.	.
3	2MBUTLIPO	.	.	.	.	.	.	.	.	.	.	.	.	.	2MBUTLIPO	.
4	2METHYLCISACONITATE	.	.	.	.	.	.	.	.	.	.	.	.	2METHYLCISACONITATE	.	.
5	2METHYLCITRATE	.	.	.	.	.	.	.	.	.	.	.	.	2METHYLCITRATE	.	.
6	2PCDPMDE	.	.	.	.	.	.	.	.	.	.	2PCDPMDE	.	.	.	.
7	2PG	.	.	.	.	.	.	.	.	.	.	.	.	.	2PG	.
8	3MBECOA	.	.	.	.	.	.	.	.	.	.	.	.	.	.	3MBECOA
9	3MBUTLIPO	.	.	.	.	.	.	.	.	.	.	.	3MBUTLIPO	.	.	.
10	3PG	.	.	.	.	.	.	.	.	.	.	.	.	.	3PG	.
11	3PSER	.	.	.	.	.	.	.	.	.	3PSER	.	.	.	.	.
12	4ANDROSTENEDIONE	.	.	.	.	.	.	.	.	.	.	.	.	.	4ANDROSTENEDIONE	.
13	5-AMINO-LEVULINATE	.	.	.	.	.	.	.	.	.	.	.	.	5-AMINO-LEVULINATE	.	.
14	7-8-DIAMINONONANOATE	.	.	.	.	.	.	.	.	.	.	.	.	7-8-DIAMINONONANOATE	.	.
15	8-AMINO7-OXONONANOATE	.	.	.	.	.	.	.	.	.	.	.	.	8-AMINO7-OXONONANOATE	.	.
16	9-OCTADECENOATE	.	.	.	9-OCTADECENOATE	.	.	.	.	.	.	.	.	.	.	.
17	A160GL3P	.	.	.	.	.	.	.	A160GL3P	.	.	.	.	.	.	.
18	A6RP	.	.	.	.	.	.	.	.	.	.	.	.	A6RP	.	.
19	A6RP5P2	.	.	.	.	.	.	.	.	.	.	.	.	A6RP5P2	.	.
20	AC	.	.	.	.	.	.	.	.	.	.	.	.	AC	.	.
21	AC1PIM1	.	.	.	.	.	.	.	AC1PIM1	.	.	.	.	.	.	.
22	AC1PIM2	.	.	.	.	.	.	.	AC1PIM2	.	.	.	.	.	.	.
23	AC1PIM3	.	.	.	.	.	.	.	AC1PIM3	.	.	.	.	.	.	.
24	AC2PIM1	.	.	.	.	.	.	.	AC2PIM1	.	.	.	.	.	.	.
25	AC2PIM2	.	.	.	.	.	.	.	AC2PIM2	.	.	.	.	.	.	.
26	AC2PIM3	.	.	.	.	.	.	.	AC2PIM3	.	.	.	.	.	.	.
27	AC3PIM1	.	.	.	.	.	.	.	AC3PIM1	.	.	.	.	.	.	.
28	AC3PIM2	.	.	.	.	.	.	.	AC3PIM2	.	.	.	.	.	.	.
29	AC3PIM3	.	.	.	.	.	.	.	AC3PIM3	.	.	.	.	.	.	.
30	AC3PIM4	.	.	.	.	.	.	.	AC3PIM4	.	.	.	.	.	.	.
31	AC3PIM5	.	.	.	.	.	.	.	AC3PIM5	.	.	.	.	.	.	.
32	AC4PIM1	.	.	.	.	.	.	.	AC4PIM1	.	.	.	.	.	.	.
33	AC4PIM2	.	.	.	.	.	.	.	AC4PIM2	.	.	.	.	.	.	.
34	AC4PIM3	.	.	.	.	.	.	.	AC4PIM3	.	.	.	.	.	.	.
35	AC4PIM5	.	.	.	.	.	.	.	.	.	.	.	AC4PIM5	.	.	.
36	AC4PIM6	.	.	.	.	.	.	.	.	.	.	.	AC4PIM6	.	.	.
37	AC4PIM7	.	.	.	.	.	.	.	AC4PIM7	.	.	.	.	.	.	.
38	ACACP	.	.	.	.	.	.	.	.	.	.	.	ACACP	.	.	.
39	ACCOA	.	.	.	.	.	.	.	.	.	.	.	ACCOA	.	.	.
40	ACETYLP	.	.	.	.	.	.	.	.	.	.	.	.	ACETYLP	.	.
41	ACYL-MAS	.	.	.	.	.	.	.	.	.	.	.	ACYL-MAS	.	.	.
42	AD	.	.	.	.	.	.	.	.	.	.	.	.	AD	.	.
43	ADLIPO	.	.	.	.	.	.	.	.	.	.	.	.	.	ADLIPO	.
44	AGL3P	.	.	.	.	.	.	.	AGL3P	.	.	.	.	.	.	.
45	AHHMD	.	.	.	.	.	.	.	.	.	.	.	.	AHHMD	.	.
46	AHTD	.	.	.	.	.	.	.	.	.	.	.	.	AHTD	.	.
47	AKG	.	.	.	.	.	.	.	.	.	.	.	.	AKG	.	.
48	AKP	.	.	.	.	.	.	.	.	.	.	AKP	.	.	.	.
49	ALA	.	.	.	ALA	.	.	.	.	.	.	.	.	.	.	.
50	APO-LIPO	.	APO-LIPO	.	.	.	.	.	.	.	.	.	.	.	.	.
51	APS	.	.	.	.	.	.	.	.	.	.	.	APS	.	.	.
52	ARA[1]GALACTANDPP	.	.	.	.	.	.	.	.	.	.	ARA[1]GALACTANDPP	.	.	.	.
53	ARABINOGALACTANDPP	.	.	.	.	.	.	.	.	.	.	ARABINOGALACTANDPP	.	.	.	.
54	ARG	.	.	.	.	.	.	.	.	.	.	ARG	.	.	.	.
55	ARGsuccinate	.	.	.	.	.	.	.	.	.	.	ARGsuccinate	.	.	.	.
56	ASER	.	.	.	.	.	.	.	.	.	.	.	.	ASER	.	.
57	ASP	.	.	.	ASP	.	.	.	.	.	.	.	.	.	.	.
58	bALA	.	.	.	.	.	bALA	.	.	.	.	.	.	.	.	.
59	BIOMASS	.	.	.	.	.	.	.	.	.	.	BIOMASS	.	.	.	.
60	BIOMASSxt	.	.	.	.	.	.	.	.	.	.	BIOMASSxt	.	.	.	.
61	BIOTIN-CO2	.	.	.	.	.	.	.	.	.	.	BIOTIN-CO2	.	.	.	.
62	C78-3-OXY-MYCOLATE-ENZ	.	.	.	.	.	.	.	.	.	C78-3-OXY-MYCOLATE-ENZ	.	.	.	.	.
63	C78MYCOLATE-ENZ	.	.	.	.	.	.	.	.	.	C78MYCOLATE-ENZ	.	.	.	.	.
64	C78MYCOLATE-PP	.	.	.	.	.	.	.	.	.	C78MYCOLATE-PP	.	.	.	.	.
65	CBHCAP	.	.	.	.	.	.	.	.	.	.	.	CBHCAP	.	.	.
66	CDP	.	.	.	.	.	.	.	.	.	.	CDP	.	.	.	.
67	CDPDAG-TBA	.	.	.	.	.	.	.	.	.	.	.	CDPDAG-TBA	.	.	.
68	CDPDG	.	.	.	.	.	.	.	.	.	.	.	CDPDG	.	.	.
69	CDPMDE	.	.	.	.	.	.	.	.	.	.	CDPMDE	.	.	.	.
70	CHOLESTEROL	.	.	.	.	.	.	.	.	.	.	.	.	.	CHOLESTEROL	.
71	CHOLESTEROL-INT	.	.	.	.	.	.	.	.	.	.	.	.	.	CHOLESTEROL-INT	.
72	CIS-DELTA-13-ENOYL-C32-ACYL-ACP	.	.	.	.	.	.	.	.	.	.	CIS-DELTA-13-ENOYL-C32-ACYL-ACP	.	.	.	.
73	CIS-DELTA-2-19,37-ENOYL-C56-ACYL-ACP	.	.	.	.	.	.	.	.	.	.	CIS-DELTA-2-19,37-ENOYL-C56-ACYL-ACP	.	.	.	.
74	CIS-DELTA-3-DODECANOYL-COA	.	.	.	.	.	.	.	.	.	CIS-DELTA-3-DODECANOYL-COA	.	.	.	.	.
75	CIS-DELTA-37-ENOYL-METHY-HYDROXY-C56-ACYL-ACP	.	.	.	.	.	.	.	.	.	CIS-DELTA-37-ENOYL-METHY-HYDROXY-C56-ACYL-ACP	.	.	.	.	.
76	CIS-DELTA-5-TETRADECANOYL-COA	.	.	.	.	.	.	.	.	.	.	.	CIS-DELTA-5-TETRADECANOYL-COA	.	.	.
77	CIS-KETO-MEROACYL-ACP	.	.	.	.	.	.	.	.	.	CIS-KETO-MEROACYL-ACP	.	.	.	.	.
78	CISACONITATE	.	.	.	.	.	.	.	.	.	.	.	.	CISACONITATE	.	.
79	CIT	.	.	.	.	.	.	.	.	.	.	.	.	CIT	.	.
80	CL	.	.	.	.	.	.	.	.	.	.	CL	.	.	.	.
81	CMP	.	.	.	.	.	.	.	.	.	.	CMP	.	.	.	.
82	CO-II	.	.	.	.	.	.	.	.	.	.	.	.	CO-II	.	.
83	CO2	.	.	.	.	.	.	.	.	.	.	.	.	CO2	.	.
84	CO2xt	.	.	.	.	.	.	.	.	.	.	.	.	CO2xt	.	.
85	COA	.	.	.	.	.	.	.	.	.	.	.	COA	.	.	.
86	COPROPORPHYRINOGEN-III	.	.	.	.	.	.	.	.	.	.	.	.	COPROPORPHYRINOGEN-III	.	.
87	CPAD5P	.	.	.	.	.	.	.	.	.	.	CPAD5P	.	.	.	.
88	CTP	.	.	.	.	.	.	.	.	.	.	CTP	.	.	.	.
89	CYS	.	.	.	.	.	.	.	.	.	CYS	.	.	.	.	.
90	CYS-NG-INS	.	.	.	.	.	CYS-NG-INS	.	.	.	.	.	.	.	.	.
91	D6PGL	.	.	.	.	.	.	.	.	.	.	.	.	D6PGL	.	.
92	DAG	.	.	.	.	.	.	.	DAG	.	.	.	.	.	.	.
93	DALA	.	.	.	DALA	.	.	.	.	.	.	.	.	.	.	.
94	DCDP	.	.	.	.	.	.	.	.	.	.	DCDP	.	.	.	.
95	DCMP	.	.	.	.	.	.	.	.	.	.	DCMP	.	.	.	.
96	DCTP	.	.	.	.	.	.	.	.	.	.	DCTP	.	.	.	.
97	DETHIOBIOTIN	.	.	.	.	.	.	.	.	.	.	.	.	.	DETHIOBIOTIN	.
98	DGDP	.	.	.	.	.	.	.	.	.	.	.	.	DGDP	.	.
99	DGLU	.	.	.	.	.	.	.	.	.	.	.	.	DGLU	.	.
100	DGLYCERATE	.	.	.	DGLYCERATE	.	.	.	.	.	.	.	.	.	.	.
298	UDPNAM	.	.	.	.	.	.	.	.	.	.	UDPNAM	.	.	.	.
299	UDPNGM	.	.	.	.	.	.	.	.	.	.	UDPNGM	.	.	.	.
300	UMP	.	.	.	.	.	.	.	.	.	.	UMP	.	.	.	.
301	URA	.	.	.	.	.	.	.	.	.	.	URA	.	.	.	.
302	UROPORPHYRINOGEN-III	.	.	.	.	.	.	.	.	.	.	.	.	UROPORPHYRINOGEN-III	.	.
303	UTP	.	.	.	.	.	.	.	.	.	.	UTP	.	.	.	.
304	VAL	.	.	.	.	.	.	.	.	.	.	.	VAL	.	.	.

## Sheet: Venn3
Table S2. Clustering of metabolites associated with up-regulated genes
A	macrophage	macrophage	macrophage		macrophage	macrophage	macrophage		macrophage		macrophage				macrophage
B	NRP1	NRP1		NRP1	NRP1	NRP1	NRP1			NRP1		NRP1				NRP1
C	Palmitate.2	Palmitate.2	Palmitate.2	Palmitate.2	Palmitate.2			Palmitate.2	Palmitate.2				Palmitate.2			Palmitate.2
D	chemostat	chemostat	chemostat	chemostat		chemostat		chemostat		chemostat				chemostat	chemostat
	UniqueMet	ABCD	ACD	BCD	ABC	ABD	AB	CD	AC	BD	A	B	C	D	AD	BC
	IDs	q1	q2	q3	q4	q5	q6	q7	q8	q9	q10	q11	q12	q13	q14	q15
1	2MBECOA	.	.	.	.	.	.	.	.	.	.	.	.	.	.	2MBECOA
2	2MBUTCOA	.	.	.	.	.	.	.	.	.	.	.	.	.	.	2MBUTCOA
3	2MBUTLIPO	.	.	.	.	.	.	.	.	.	2MBUTLIPO	.	.	.	.	.
4	2METHYLCISACONITATE	.	.	.	.	.	.	.	.	.	.	.	.	2METHYLCISACONITATE	.	.
5	2METHYLCITRATE	.	.	.	.	.	.	.	.	.	.	.	.	2METHYLCITRATE	.	.
6	2PCDPMDE	.	.	.	.	.	.	.	.	.	.	.	.	2PCDPMDE	.	.
7	2PG	.	.	.	.	2PG	.	.	.	.	.	.	.	.	.	.
8	3MBECOA	.	.	.	.	.	.	.	.	.	.	3MBECOA	.	.	.	.
9	3MBUTCOA	.	.	.	.	.	.	.	.	.	.	3MBUTCOA	.	.	.	.
10	3MBUTLIPO	.	.	.	.	.	.	.	.	.	.	3MBUTLIPO	.	.	.	.
11	3PG	.	.	.	.	3PG	.	.	.	.	.	.	.	.	.	.
12	3PSER	.	.	.	.	3PSER	.	.	.	.	.	.	.	.	.	.
13	4ANDROSTENEDIONE	.	4ANDROSTENEDIONE	.	.	.	.	.	.	.	.	.	.	.	.	.
14	4PPNTO	.	.	.	.	.	.	.	.	.	.	.	4PPNTO	.	.	.
15	5-AMINO-LEVULINATE	.	.	.	.	.	.	.	.	.	.	.	.	5-AMINO-LEVULINATE	.	.
16	7-8-DIAMINONONANOATE	.	.	.	.	.	.	.	.	.	.	.	.	7-8-DIAMINONONANOATE	.	.
17	8-AMINO7-OXONONANOATE	.	.	.	.	.	.	.	.	.	.	.	.	8-AMINO7-OXONONANOATE	.	.
18	9-OCTADECENOATE	.	.	.	.	.	.	.	.	.	9-OCTADECENOATE	.	.	.	.	.
19	9-OCTADECENOYL-COA	.	.	.	.	.	.	.	.	.	.	.	9-OCTADECENOYL-COA	.	.	.
20	A160GL3P	.	.	.	.	.	.	.	.	.	A160GL3P	.	.	.	.	.
21	ABUT	.	.	.	.	.	.	.	.	.	.	.	ABUT	.	.	.
22	AC	.	.	.	.	.	.	.	.	.	.	.	.	AC	.	.
23	AC1PIM1	.	.	.	.	.	.	.	.	.	AC1PIM1	.	.	.	.	.
24	AC1PIM2	.	.	.	.	.	.	.	.	.	AC1PIM2	.	.	.	.	.
25	AC1PIM3	.	.	.	.	.	.	.	.	.	AC1PIM3	.	.	.	.	.
26	AC2PIM1	.	.	.	.	.	.	.	.	.	AC2PIM1	.	.	.	.	.
27	AC2PIM2	.	.	.	.	.	.	.	.	.	AC2PIM2	.	.	.	.	.
28	AC2PIM3	.	.	.	.	.	.	.	.	.	AC2PIM3	.	.	.	.	.
29	AC3PIM1	.	.	.	.	.	.	.	.	.	.	.	.	.	AC3PIM1	.
30	AC3PIM2	.	.	.	.	.	.	.	.	.	AC3PIM2	.	.	.	.	.
31	AC3PIM3	.	.	.	.	.	.	.	.	.	AC3PIM3	.	.	.	.	.
32	AC3PIM4	.	.	.	.	.	.	.	.	.	AC3PIM4	.	.	.	.	.
33	AC3PIM5	.	.	.	.	.	.	.	.	.	AC3PIM5	.	.	.	.	.
34	AC4PIM1	.	.	.	.	.	.	.	.	.	AC4PIM1	.	.	.	.	.
35	AC4PIM2	.	.	.	.	.	.	.	.	.	AC4PIM2	.	.	.	.	.
36	AC4PIM3	.	.	.	.	.	.	.	.	.	AC4PIM3	.	.	.	.	.
37	AC4PIM7	.	.	.	.	.	.	.	.	.	AC4PIM7	.	.	.	.	.
38	ACACP	.	.	.	.	.	.	.	.	.	.	ACACP	.	.	.	.
39	ACCOA	.	.	.	.	.	.	.	.	.	.	ACCOA	.	.	.	.
40	ACETYLP	.	.	.	.	.	.	.	.	.	.	.	.	ACETYLP	.	.
41	ACP	.	.	.	.	.	.	.	.	.	.	ACP	.	.	.	.
42	ACRCOA	.	.	.	.	.	.	.	.	.	.	.	.	.	.	ACRCOA
43	ACYL-MAS	.	.	.	.	.	.	.	.	.	.	.	ACYL-MAS	.	.	.
44	ACYL-TRE-S-COA	.	.	.	.	.	.	.	.	.	.	.	.	.	.	ACYL-TRE-S-COA
45	ADENOSYL-COBRATE	.	.	.	.	.	.	ADENOSYL-COBRATE	.	.	.	.	.	.	.	.
46	ADENOSYL-COBRINICACID-A-C-DIAMIDE	.	.	.	.	.	.	ADENOSYL-COBRINICACID-A-C-DIAMIDE	.	.	.	.	.	.	.	.
47	ADENOSYLCOBINIMIDE-P	.	.	.	.	.	.	.	.	.	.	.	ADENOSYLCOBINIMIDE-P	.	.	.
48	ADLIPO	.	.	.	.	.	.	.	.	.	ADLIPO	.	.	.	.	.
49	ADP	.	.	.	.	.	.	.	.	.	.	.	ADP	.	.	.
50	AGL3P	.	.	.	.	.	.	.	.	.	AGL3P	.	.	.	.	.
51	AHHMD	.	.	.	.	.	.	.	.	.	.	AHHMD	.	.	.	.
52	AICAR	.	.	.	.	.	.	.	.	.	.	.	AICAR	.	.	.
53	AKG	.	.	.	.	.	.	.	.	.	.	.	.	AKG	.	.
54	ALA	ALA	.	.	.	.	.	.	.	.	.	.	.	.	.	.
55	ALAALA	.	.	.	.	.	.	.	.	.	.	.	.	ALAALA	.	.
56	AMP	.	.	.	.	.	.	.	.	.	.	.	AMP	.	.	.
57	AN	.	.	.	.	.	.	.	.	.	.	.	AN	.	.	.
58	APO-LIPO	.	.	.	.	.	.	.	.	.	APO-LIPO	.	.	.	.	.
59	ARABINOGALACTAN_PEPTIDOGLYCAN	.	.	.	.	.	.	.	.	.	.	.	ARABINOGALACTAN_PEPTIDOGLYCAN	.	.	.
60	ASER	.	.	.	.	.	.	.	.	.	.	.	.	ASER	.	.
61	ASP	ASP	.	.	.	.	.	.	.	.	.	.	.	.	.	.
62	ASUC	.	.	.	.	.	.	.	.	.	.	.	ASUC	.	.	.
63	ATP	.	.	.	.	.	.	.	.	.	.	.	ATP	.	.	.
64	bALA	bALA	.	.	.	.	.	.	.	.	.	.	.	.	.	.
65	BIOTIN-CO2	.	.	.	.	.	.	.	.	.	.	.	BIOTIN-CO2	.	.	.
66	BUTANOYL-COA	.	.	.	.	.	.	.	.	.	.	BUTANOYL-COA	.	.	.	.
67	C78-3-OXY-MYCOLATE-ENZ	.	.	.	.	.	.	.	.	.	C78-3-OXY-MYCOLATE-ENZ	.	.	.	.	.
68	C78MYCOLATE-ENZ	.	.	.	.	.	.	.	.	.	C78MYCOLATE-ENZ	.	.	.	.	.
69	C78MYCOLATE-PP	.	.	.	.	.	C78MYCOLATE-PP	.	.	.	.	.	.	.	.	.
70	CAASP	.	.	.	.	.	.	.	.	.	.	.	.	CAASP	.	.
71	CADA	.	.	.	.	.	.	.	.	.	.	.	CADA	.	.	.
72	cAMP	.	.	.	.	.	.	.	.	.	.	.	cAMP	.	.	.
73	CDPDG	.	.	.	.	.	.	.	.	.	.	CDPDG	.	.	.	.
74	CHOLESTEROL	CHOLESTEROL	.	.	.	.	.	.	.	.	.	.	.	.	.	.
75	CHOLESTEROL-INT	.	.	.	.	.	.	.	.	.	.	.	.	.	CHOLESTEROL-INT	.
76	CIS-DELTA-13-ENOYL-C32-ACYL-ACP	.	.	.	.	.	.	.	.	.	.	CIS-DELTA-13-ENOYL-C32-ACYL-ACP	.	.	.	.
77	CIS-DELTA-19-ENOYL-C38-ACYL-ACP	.	.	.	.	.	.	.	.	.	.	CIS-DELTA-19-ENOYL-C38-ACYL-ACP	.	.	.	.
78	CIS-DELTA-2-19,31-ENOYL-C50-ACYL-ACP	.	.	.	.	.	.	.	.	.	.	CIS-DELTA-2-19,31-ENOYL-C50-ACYL-ACP	.	.	.	.
79	CIS-DELTA-2-19,37-ENOYL-C56-ACYL-ACP	.	.	.	.	.	.	.	.	.	.	CIS-DELTA-2-19,37-ENOYL-C56-ACYL-ACP	.	.	.	.
80	CIS-DELTA-2-3,15-ENOYL-C34-ACYL-ACP	.	.	.	.	.	.	.	.	.	.	CIS-DELTA-2-3,15-ENOYL-C34-ACYL-ACP	.	.	.	.
81	CIS-DELTA-2-3,21-ENOYL-C40-ACYL-ACP	.	.	.	.	.	.	.	.	.	.	CIS-DELTA-2-3,21-ENOYL-C40-ACYL-ACP	.	.	.	.
82	CIS-DELTA-3-DODECANOYL-COA	.	.	.	.	.	CIS-DELTA-3-DODECANOYL-COA	.	.	.	.	.	.	.	.	.
83	CIS-DELTA-3-ENOYL-C22-ACYL-ACP	.	.	.	.	.	.	.	.	.	.	CIS-DELTA-3-ENOYL-C22-ACYL-ACP	.	.	.	.
84	CIS-DELTA-37-ENOYL-METHY-HYDROXY-C56-ACYL-ACP	.	.	.	.	.	.	.	.	.	CIS-DELTA-37-ENOYL-METHY-HYDROXY-C56-ACYL-ACP	.	.	.	.	.
85	CIS-KETO-MEROACYL-ACP	.	.	.	.	.	CIS-KETO-MEROACYL-ACP	.	.	.	.	.	.	.	.	.
86	CIS-METHOXY-MEROACYL-ACP	.	.	.	.	.	.	.	.	.	.	CIS-METHOXY-MEROACYL-ACP	.	.	.	.
87	CISACONITATE	.	.	.	.	.	.	.	.	.	.	.	.	CISACONITATE	.	.
88	CIT	.	.	.	.	.	.	.	.	.	.	.	.	CIT	.	.
89	CL	.	.	.	.	.	.	.	.	.	.	.	CL	.	.	.
90	COA	.	.	.	.	.	.	.	.	.	.	COA	.	.	.	.
91	COB-I	.	.	.	.	.	.	.	.	.	.	.	COB-I	.	.	.
92	COB-I-RINICACID-A-C-DIAMIDE	.	.	.	.	.	.	.	.	.	.	.	.	COB-I-RINICACID-A-C-DIAMIDE	.	.
93	COB-II	.	.	.	.	.	.	.	.	.	.	.	COB-II	.	.	.
94	COB-II-RINICACID-A-C-DIAMIDE	.	.	.	.	.	.	.	.	.	.	.	.	COB-II-RINICACID-A-C-DIAMIDE	.	.
95	COB-III	.	.	.	.	.	.	.	.	.	.	.	COB-III	.	.	.
96	COPROPORPHYRINOGEN-III	.	.	.	.	.	.	.	.	.	.	.	.	COPROPORPHYRINOGEN-III	.	.
97	CTP	.	.	.	.	.	.	.	.	.	.	.	.	CTP	.	.
98	CYCLOPROPYL-MEROACYL-ACP	.	.	.	.	.	.	.	.	.	.	CYCLOPROPYL-MEROACYL-ACP	.	.	.	.
99	CYS	.	.	.	.	.	.	.	.	.	CYS	.	.	.	.	.
100	CYS-NG-INS	.	.	.	.	.	.	.	.	.	CYS-NG-INS	.	.	.	.	.

## Sheet: Venn4
Table S3. Clustering of metabolites associated with up-regulated genes
A		Macrophage	Macrophage		Macrophage	Macrophage
B		Peroxide.1		Peroxide.1	Peroxide.1		Peroxide.1
C		Peroxide.2	Peroxide.2	Peroxide.2				Peroxide.2
		ABC	AC	BC	AB	A	B	C
IDs	UniqueMet	q1	q2	q3	q4	q5	q6	q7
1	1-AMINO-PROPAN-2-OL						1-AMINO-PROPAN-2-OL
2	2MBECOA							2MBECOA
3	2MBUTCOA							2MBUTCOA
4	2MBUTLIPO				2MBUTLIPO
5	2PCDPMDE							2PCDPMDE
6	2PG					2PG
7	3MBECOA							3MBECOA
8	3MBUTCOA							3MBUTCOA
9	3MBUTLIPO							3MBUTLIPO
10	3PG					3PG
11	3PSER					3PSER
12	4ANDROSTENEDIONE					4ANDROSTENEDIONE
13	4PPNCYS							4PPNCYS
14	4PPNTE							4PPNTE
15	5-AMINO-LEVULINATE						5-AMINO-LEVULINATE
16	9-HEXADECENOYL-ACP							9-HEXADECENOYL-ACP
17	9-OCTADECENOATE					9-OCTADECENOATE
18	9-OCTADECENOYL-ACP							9-OCTADECENOYL-ACP
19	9-OCTADECENOYL-COA							9-OCTADECENOYL-COA
20	A160GL3P		A160GL3P
21	AC1PIM1					AC1PIM1
22	AC1PIM2					AC1PIM2
23	AC1PIM3					AC1PIM3
24	AC2PIM1					AC2PIM1
25	AC2PIM2					AC2PIM2
26	AC2PIM3					AC2PIM3
27	AC3PIM1					AC3PIM1
28	AC3PIM2					AC3PIM2
29	AC3PIM3					AC3PIM3
30	AC3PIM4					AC3PIM4
31	AC3PIM5					AC3PIM5
32	AC4PIM1					AC4PIM1
33	AC4PIM2					AC4PIM2
34	AC4PIM3					AC4PIM3
35	AC4PIM7					AC4PIM7
36	ACACP							ACACP
37	ACCOA							ACCOA
38	ACP							ACP
39	ACRCOA							ACRCOA
40	ACYL-MAS						ACYL-MAS
41	ACYL-TRE-S-COA							ACYL-TRE-S-COA
42	ADLIPO				ADLIPO
43	AGL3P		AGL3P
44	ALA					ALA
45	APO-LIPO					APO-LIPO
46	ASP					ASP
47	bALA					bALA
48	BETA-KETO-C22-ACYL-ACP							BETA-KETO-C22-ACYL-ACP
49	BUTANOYL-COA						BUTANOYL-COA
50	C78-3-OXY-MYCOLATE-ENZ					C78-3-OXY-MYCOLATE-ENZ
51	C78MYCOLATE-ENZ					C78MYCOLATE-ENZ
52	C78MYCOLATE-PP					C78MYCOLATE-PP
53	CBHCAP							CBHCAP
54	CDP							CDP
55	CDPDAG-TBA							CDPDAG-TBA
56	CDPDG							CDPDG
57	CHOLESTEROL					CHOLESTEROL
58	CHOLESTEROL-INT					CHOLESTEROL-INT
59	CIS-DELTA-13-ENOYL-C32-ACYL-ACP							CIS-DELTA-13-ENOYL-C32-ACYL-ACP
60	CIS-DELTA-19-ENOYL-C38-ACYL-ACP							CIS-DELTA-19-ENOYL-C38-ACYL-ACP
61	CIS-DELTA-2-19,31-ENOYL-C50-ACYL-ACP							CIS-DELTA-2-19,31-ENOYL-C50-ACYL-ACP
62	CIS-DELTA-2-19,37-ENOYL-C56-ACYL-ACP							CIS-DELTA-2-19,37-ENOYL-C56-ACYL-ACP
63	CIS-DELTA-2-3,15-ENOYL-C34-ACYL-ACP							CIS-DELTA-2-3,15-ENOYL-C34-ACYL-ACP
64	CIS-DELTA-3-DODECANOYL-COA				CIS-DELTA-3-DODECANOYL-COA
65	CIS-DELTA-37-ENOYL-METHY-HYDROXY-C56-ACYL-ACP					CIS-DELTA-37-ENOYL-METHY-HYDROXY-C56-ACYL-ACP
66	CIS-KETO-MEROACYL-ACP					CIS-KETO-MEROACYL-ACP
67	CIS-METHOXY-MEROACYL-ACP						CIS-METHOXY-MEROACYL-ACP
68	CMP							CMP
69	COA							COA
70	COPROPORPHYRINOGEN-III						COPROPORPHYRINOGEN-III
71	CYS		CYS
72	CYS-NG-INS					CYS-NG-INS
73	D-3-HYDROXY-C22-ACYL-ACP							D-3-HYDROXY-C22-ACYL-ACP
74	DAG		DAG
75	DALA		DALA
76	DCDP							DCDP
77	DCMP							DCMP
78	DCTP							DCTP
79	DECANOYL-COA						DECANOYL-COA
80	DETHIOBIOTIN					DETHIOBIOTIN
81	DGLYCERATE					DGLYCERATE
82	DIACYLTREHALOSE							DIACYLTREHALOSE
83	DIM-CYTO				DIM-CYTO
84	DLIPO				DLIPO
85	DMPP						DMPP
86	DOCOSANOYL-ACP							DOCOSANOYL-ACP
87	DOROA							DOROA
88	DPCOA							DPCOA
89	DPP						DPP
90	DPPPR						DPPPR
91	DUDP							DUDP
92	DUMP							DUMP
93	DUTP							DUTP
94	DX5P					DX5P
95	EICOSANOATE					EICOSANOATE
96	EICOSANOYL-ACP							EICOSANOYL-ACP
97	EICOSANOYL-COA							EICOSANOYL-COA
98	FE2						FE2
99	FE3						FE3
100	FERI						FERI
