# Supplementary material for: Differential Producibility Analysis (DPA) of Transcriptomic Data with Metabolic Networks: Deconstructing the Metabolic Response of M. tuberculosis
Source: PLoS Comput Biol. 2011 Jun 30;7(6):e1002060. doi: 10.1371/journal.pcbi.1002060 (PMC3127818; doi:10.1371/journal.pcbi.1002060)
Supplement: Table S4 — Metabolites that are shared between different experimental conditions (Venn diagram, Figure 4) associated with down-regulated M. tuberculosis genes. (XLS) [file pcbi.1002060.s005.xls]

## Sheet: Venn1
Table S4. Clustering of metabolites associated with down-regulated genes
A	macrophage	macrophage	macrophage		macrophage	macrophage	macrophage		macrophage		macrophage				macrophage
B	succinateinate	succinate		succinate	succinate	succinate	succinate			succinate		succinate				succinate
C	pH 4.8	Ph4.8exp	Ph4.8exp	Ph4.8exp	Ph4.8exp			Ph4.8exp	Ph4.8exp				Ph4.8exp			Ph4.8exp
D	azide	NA3exp	NA3exp	NA3exp		NA3exp		NA3exp		NA3exp				NA3exp	NA3exp
	UniqueMet	ABCD	ACD	BCD	ABC	ABD	AB	CD	AC	BD	A	B	C	D	AD	BC
	IDs	q1	q2	q3	q4	q5	q6	q7	q8	q9	q10	q11	q12	q13	q14	q15
1	1-AMINO-PROPAN-2-OL	.	.	.	.	.	.	.	.	1-AMINO-PROPAN-2-OL	.	.	.	.	.	.
2	2-PHOSPHO-L-LACTATE	.	.	.	.	.	.	.	.	.	2-PHOSPHO-L-LACTATE	.	.	.	.	.
3	2METHYLCISACONITATE	2METHYLCISACONITATE	.	.	.	.	.	.	.	.	.	.	.	.	.	.
4	2METHYLCITRATE	2METHYLCITRATE	.	.	.	.	.	.	.	.	.	.	.	.	.	.
5	2PG	.	.	.	.	.	.	.	2PG	.	.	.	.	.	.	.
6	3PG	.	.	.	.	.	.	.	3PG	.	.	.	.	.	.	.
7	3PSER	.	.	.	3PSER	.	.	.	.	.	.	.	.	.	.	.
8	4ANDROSTENEDIONE	.	.	.	.	.	4ANDROSTENEDIONE	.	.	.	.	.	.	.	.	.
9	4PPNTO	.	.	.	.	.	.	.	.	.	.	.	.	4PPNTO	.	.
10	5-AMINO-LEVULINATE	.	.	.	5-AMINO-LEVULINATE	.	.	.	.	.	.	.	.	.	.	.
11	7-8-DIAMINONONANOATE	7-8-DIAMINONONANOATE	.	.	.	.	.	.	.	.	.	.	.	.	.	.
12	8-AMINO7-OXONONANOATE	.	.	.	.	8-AMINO7-OXONONANOATE	.	.	.	.	.	.	.	.	.	.
13	9-HEXADECENOATE	.	.	.	9-HEXADECENOATE	.	.	.	.	.	.	.	.	.	.	.
14	9-HEXADECENOYL-ACP	.	.	.	.	.	.	.	.	.	.	.	.	9-HEXADECENOYL-ACP	.	.
15	9-HEXADECENOYL-COA	.	.	.	.	.	.	.	.	.	.	.	.	9-HEXADECENOYL-COA	.	.
16	9-OCTADECENOYL-ACP	.	.	.	.	.	.	.	.	.	.	.	.	9-OCTADECENOYL-ACP	.	.
17	9-OCTADECENOYL-COA	.	.	.	.	.	.	.	.	.	.	.	.	9-OCTADECENOYL-COA	.	.
18	AC	AC	.	.	.	.	.	.	.	.	.	.	.	.	.	.
19	ACAL	.	.	.	ACAL	.	.	.	.	.	.	.	.	.	.	.
20	ACETYLP	.	.	.	.	.	.	.	ACETYLP	.	.	.	.	.	.	.
21	ACLAC	.	.	.	.	.	.	.	.	.	.	.	.	.	ACLAC	.
22	ACYL-MAS	.	.	.	.	.	.	.	.	.	.	.	.	ACYL-MAS	.	.
23	AD	.	.	.	.	.	.	.	AD	.	.	.	.	.	.	.
24	ADLIPO	.	.	.	.	.	.	.	.	.	.	ADLIPO	.	.	.	.
25	AHMMP	.	.	.	.	.	.	.	AHMMP	.	.	.	.	.	.	.
26	AICAR	.	.	.	.	.	.	.	.	.	.	.	AICAR	.	.	.
27	AKG	.	.	.	AKG	.	.	.	.	.	.	.	.	.	.	.
28	ALA	.	ALA	.	.	.	.	.	.	.	.	.	.	.	.	.
29	APO-LIPO	.	.	.	.	.	.	.	.	.	.	APO-LIPO	.	.	.	.
30	ASER	.	.	.	.	ASER	.	.	.	.	.	.	.	.	.	.
31	ASN	.	.	.	.	.	.	.	.	.	.	.	ASN	.	.	.
32	ASP	.	.	.	.	.	.	ASP	.	.	.	.	.	.	.	.
33	ASPSA	.	.	.	.	.	.	.	.	.	.	.	.	ASPSA	.	.
34	bALA	.	.	.	.	.	.	bALA	.	.	.	.	.	.	.	.
35	bDG6P	.	.	.	.	.	.	.	.	.	.	.	bDG6P	.	.	.
36	BETA-KETO-C22-ACYL-ACP	.	.	.	.	.	.	.	.	.	.	.	.	BETA-KETO-C22-ACYL-ACP	.	.
37	CAASP	.	.	.	.	.	.	.	.	.	.	.	.	CAASP	.	.
38	CAIR	.	.	.	.	.	.	.	.	.	.	.	CAIR	.	.	.
39	CBHCAP	.	.	.	.	.	.	.	.	.	.	.	.	CBHCAP	.	.
40	CHOLESTEROL	.	.	.	.	.	CHOLESTEROL	.	.	.	.	.	.	.	.	.
41	CHOLESTEROL-INT	CHOLESTEROL-INT	.	.	.	.	.	.	.	.	.	.	.	.	.	.
42	CIS-DELTA-13-ENOYL-C32-ACYL-ACP	.	.	.	.	.	.	.	.	.	.	.	.	CIS-DELTA-13-ENOYL-C32-ACYL-ACP	.	.
43	CIS-DELTA-19-ENOYL-C38-ACYL-ACP	.	.	.	.	.	.	.	.	.	.	.	.	CIS-DELTA-19-ENOYL-C38-ACYL-ACP	.	.
44	CIS-DELTA-2-19,31-ENOYL-C50-ACYL-ACP	.	.	.	.	.	.	.	.	.	.	.	.	CIS-DELTA-2-19,31-ENOYL-C50-ACYL-ACP	.	.
45	CIS-DELTA-2-19,37-ENOYL-C56-ACYL-ACP	.	.	.	.	.	.	.	.	.	.	.	.	CIS-DELTA-2-19,37-ENOYL-C56-ACYL-ACP	.	.
46	CIS-DELTA-2-3,15-ENOYL-C34-ACYL-ACP	.	.	.	.	.	.	.	.	.	.	.	.	CIS-DELTA-2-3,15-ENOYL-C34-ACYL-ACP	.	.
47	CIS-DELTA-2-3,21-ENOYL-C40-ACYL-ACP	.	.	.	.	.	.	.	.	.	.	.	.	CIS-DELTA-2-3,21-ENOYL-C40-ACYL-ACP	.	.
48	CIS-DELTA-3-ENOYL-C22-ACYL-ACP	.	.	.	.	.	.	.	.	.	.	.	.	CIS-DELTA-3-ENOYL-C22-ACYL-ACP	.	.
49	CISACONITATE	.	.	.	CISACONITATE	.	.	.	.	.	.	.	.	.	.	.
50	CIT	.	.	.	CIT	.	.	.	.	.	.	.	.	.	.	.
51	CO-II	CO-II	.	.	.	.	.	.	.	.	.	.	.	.	.	.
52	CO2	.	.	.	.	.	.	.	.	.	.	.	.	.	CO2	.
53	CO2xt	.	.	.	.	.	.	.	.	.	.	.	.	.	CO2xt	.
54	COPROPORPHYRINOGEN-III	.	.	.	COPROPORPHYRINOGEN-III	.	.	.	.	.	.	.	.	.	.	.
55	D-3-HYDROXY-C22-ACYL-ACP	.	.	.	.	.	.	.	.	.	.	.	.	D-3-HYDROXY-C22-ACYL-ACP	.	.
56	D6PGC	.	.	.	.	.	.	.	.	.	.	D6PGC	.	.	.	.
57	D6PGL	.	.	.	.	.	.	.	.	.	.	D6PGL	.	.	.	.
58	DALA	.	DALA	.	.	.	.	.	.	.	.	.	.	.	.	.
59	DB4P	.	.	.	.	.	.	.	.	.	.	.	DB4P	.	.	.
60	DECANOATE	.	.	.	DECANOATE	.	.	.	.	.	.	.	.	.	.	.
61	DETHIOBIOTIN	.	.	.	.	DETHIOBIOTIN	.	.	.	.	.	.	.	.	.	.
62	DGLU	.	.	.	DGLU	.	.	.	.	.	.	.	.	.	.	.
63	DGMP	.	.	.	.	.	.	.	.	.	.	.	.	DGMP	.	.
64	DHF	.	.	.	.	.	.	.	.	.	.	DHF	.	.	.	.
65	DHMVA	.	.	.	.	.	.	.	.	.	.	.	.	.	DHMVA	.
66	DHSK	.	.	.	.	.	.	.	.	.	.	.	DHSK	.	.	.
67	DLIPO	.	.	.	.	.	.	.	.	.	.	DLIPO	.	.	.	.
68	DOCOSANOATE	.	.	.	DOCOSANOATE	.	.	.	.	.	.	.	.	.	.	.
69	DOCOSANOYL-ACP	.	.	.	.	.	.	.	.	.	.	.	.	DOCOSANOYL-ACP	.	.
70	DOCOSANOYL-COA	.	.	.	.	.	.	.	.	.	.	.	.	DOCOSANOYL-COA	.	.
71	DODECANOATE	.	.	.	DODECANOATE	.	.	.	.	.	.	.	.	.	.	.
72	DQT	.	.	.	.	.	.	.	.	.	.	.	DQT	.	.	.
73	DR5P	.	.	.	DR5P	.	.	.	.	.	.	.	.	.	.	.
74	DUDP	.	.	.	.	.	.	.	.	.	.	.	.	DUDP	.	.
75	DX5P	.	.	.	.	.	.	.	DX5P	.	.	.	.	.	.	.
76	EICOSANOYL-ACP	.	.	.	.	.	.	.	.	.	.	.	.	EICOSANOYL-ACP	.	.
77	EICOSANOYL-COA	.	.	.	.	.	.	.	.	.	.	.	.	EICOSANOYL-COA	.	.
78	ETH	.	.	.	ETH	.	.	.	.	.	.	.	.	.	.	.
79	F1P	.	.	.	F1P	.	.	.	.	.	.	.	.	.	.	.
80	F420	.	.	.	.	.	.	.	.	.	.	F420	.	.	.	.
81	F420-0	.	.	.	.	.	.	.	.	F420-0	.	.	.	.	.	.
82	FGAM	.	.	.	.	.	.	.	FGAM	.	.	.	.	.	.	.
83	FGAR	.	.	.	.	.	.	.	FGAR	.	.	.	.	.	.	.
84	FO	.	.	.	.	.	.	.	.	FO	.	.	.	.	.	.
85	FOR	.	.	.	.	.	.	.	.	.	.	FOR	.	.	.	.
86	FUM	.	FUM	.	.	.	.	.	.	.	.	.	.	.	.	.
87	G1P	.	.	.	.	.	.	.	G1P	.	.	.	.	.	.	.
88	GABA	.	.	.	GABA	.	.	.	.	.	.	.	.	.	.	.
89	GDPMAN	.	.	.	.	.	.	.	.	.	.	GDPMAN	.	.	.	.
90	GLN	.	.	.	GLN	.	.	.	.	.	.	.	.	.	.	.
91	GLU	.	.	.	GLU	.	.	.	.	.	.	.	.	.	.	.
92	GLU1SEMIALD	.	.	.	GLU1SEMIALD	.	.	.	.	.	.	.	.	.	.	.
93	GLUGSAL	.	.	.	GLUGSAL	.	.	.	.	.	.	.	.	.	.	.
94	GLUP	.	.	.	GLUP	.	.	.	.	.	.	.	.	.	.	.
95	GLX	.	.	.	GLX	.	.	.	.	.	.	.	.	.	.	.
96	GLYCOLATE	.	.	.	.	.	.	.	GLYCOLATE	.	.	.	.	.	.	.
97	HCO3	.	.	.	HCO3	.	.	.	.	.	.	.	.	.	.	.
98	HCYS	.	.	.	.	.	.	.	.	HCYS	.	.	.	.	.	.
99	HEMT	.	.	.	.	.	.	.	HEMT	.	.	.	.	.	.	.
100	HEPTADECANOATE	.	.	.	HEPTADECANOATE	.	.	.	.	.	.	.	.	.	.	.

## Sheet: Venn2
Table S3. Clustering of metabolites associated with down-regulated genes
	macrophage	macrophage	macrophage		macrophage	macrophage	macrophage		macrophage		macrophage				macrophage
	Sputum	Sputum		Sputum	Sputum	Sputum	Sputum			Sputum		Sputum				Sputum
	Paexp	Paexp	Paexp	Paexp	Paexp			Paexp	Paexp				Paexp			Paexp
	UV	UV	UV	UV		UV		UV		UV				UV	UV
	UniqueMet	ABCD	ACD	BCD	ABC	ABD	AB	CD	AC	BD	A	B	C	D	AD	BC
	IDs	q1	q2	q3	q4	q5	q6	q7	q8	q9	q10	q11	q12	q13	q14	q15
1	1-AMINO-PROPAN-2-OL	.	.	.	.	.	.	.	.	.	.	.	1-AMINO-PROPAN-2-OL	.	.	.
2	2-PHOSPHO-L-LACTATE	.	.	.	.	.	2-PHOSPHO-L-LACTATE	.	.	.	.	.	.	.	.	.
3	2MBUTLIPO	.	.	.	.	.	.	.	.	.	.	.	.	2MBUTLIPO	.	.
4	2METHYLCISACONITATE	.	.	.	.	.	.	.	2METHYLCISACONITATE	.	.	.	.	.	.	.
5	2METHYLCITRATE	.	.	.	.	.	.	.	2METHYLCITRATE	.	.	.	.	.	.	.
6	2PG	.	.	.	.	2PG	.	.	.	.	.	.	.	.	.	.
7	3MBUTLIPO	.	.	.	.	.	.	.	.	.	.	.	.	3MBUTLIPO	.	.
8	3PG	.	.	.	.	.	3PG	.	.	.	.	.	.	.	.	.
9	3PSER	3PSER	.	.	.	.	.	.	.	.	.	.	.	.	.	.
10	4ANDROSTENEDIONE	.	.	.	.	.	.	.	4ANDROSTENEDIONE	.	.	.	.	.	.	.
11	4PPNCYS	.	.	.	.	.	.	.	.	4PPNCYS	.	.	.	.	.	.
12	4PPNTE	.	.	.	.	.	.	.	.	.	.	.	.	4PPNTE	.	.
13	4PPNTO	.	.	.	.	.	.	.	.	.	.	4PPNTO	.	.	.	.
14	5-AMINO-LEVULINATE	.	.	.	.	.	.	.	.	.	5-AMINO-LEVULINATE	.	.	.	.	.
15	7-8-DIAMINONONANOATE	.	.	.	.	.	.	.	7-8-DIAMINONONANOATE	.	.	.	.	.	.	.
16	8-AMINO7-OXONONANOATE	.	.	.	.	.	.	.	8-AMINO7-OXONONANOATE	.	.	.	.	.	.	.
17	9-HEXADECENOATE	.	.	.	.	.	9-HEXADECENOATE	.	.	.	.	.	.	.	.	.
18	9-OCTADECENOATE	.	.	.	.	.	.	.	.	9-OCTADECENOATE	.	.	.	.	.	.
19	A6RP5P	.	.	.	.	.	.	.	.	.	.	.	.	.	.	A6RP5P
20	AC	.	.	.	.	.	.	.	AC	.	.	.	.	.	.	.
21	AC3PIM1	.	.	.	.	.	.	.	.	.	.	.	.	AC3PIM1	.	.
22	AC4PIM3	.	.	.	.	.	.	.	.	.	.	.	.	AC4PIM3	.	.
23	ACAL	.	.	.	.	.	ACAL	.	.	.	.	.	.	.	.	.
24	ACETYLP	.	.	.	.	.	.	.	ACETYLP	.	.	.	.	.	.	.
25	ACLAC	.	.	.	.	.	.	.	ACLAC	.	.	.	.	.	.	.
26	ACYL-TRE-S-COA	.	.	.	.	.	.	.	.	.	.	.	.	ACYL-TRE-S-COA	.	.
27	AD	.	.	.	.	.	AD	.	.	.	.	.	.	.	.	.
28	ADLIPO	.	.	.	.	.	.	.	.	.	.	.	.	ADLIPO	.	.
29	AGL3P	.	.	.	.	.	.	.	.	.	.	.	.	AGL3P	.	.
30	AHHMP	.	.	.	.	.	.	.	.	.	.	.	AHHMP	.	.	.
31	AHMMP	.	.	.	.	.	.	.	.	.	AHMMP	.	.	.	.	.
32	AKG	.	.	.	.	.	.	.	AKG	.	.	.	.	.	.	.
33	AKP	.	.	.	.	.	.	.	.	.	.	AKP	.	.	.	.
34	ALA	.	.	.	.	.	ALA	.	.	.	.	.	.	.	.	.
35	APO-LIPO	.	.	.	.	.	.	.	.	.	.	.	APO-LIPO	.	.	.
36	ARABINOGALACTAN_PEPTIDOGLYCAN	.	.	.	.	.	.	.	.	.	.	.	.	ARABINOGALACTAN_PEPTIDOGLYCAN	.	.
37	ASER	.	.	.	.	.	.	.	ASER	.	.	.	.	.	.	.
38	ASP	.	.	.	.	.	.	.	.	.	.	ASP	.	.	.	.
39	ASPSA	.	.	.	.	.	.	.	.	.	.	.	ASPSA	.	.	.
40	bALA	.	.	.	.	.	.	.	.	.	.	bALA	.	.	.	.
41	BIOTIN	.	.	.	.	.	.	.	.	.	.	.	.	BIOTIN	.	.
42	BIOTIN-BCCP	.	.	.	.	.	.	.	.	.	.	.	.	BIOTIN-BCCP	.	.
43	BUTANOYL-COA	.	.	.	.	.	.	.	.	.	.	.	BUTANOYL-COA	.	.	.
44	CADA	.	.	.	.	.	.	.	.	.	.	.	.	CADA	.	.
45	CBHCAP	.	.	.	.	.	.	.	.	.	.	.	CBHCAP	.	.	.
46	CDPDAG-TBA	.	.	.	.	.	.	.	.	.	.	.	.	CDPDAG-TBA	.	.
47	CDPDG	.	.	.	.	.	.	.	.	.	.	.	.	CDPDG	.	.
48	CHOLESTEROL	.	.	.	.	.	.	.	CHOLESTEROL	.	.	.	.	.	.	.
49	CHOLESTEROL-INT	.	.	.	CHOLESTEROL-INT	.	.	.	.	.	.	.	.	.	.	.
50	CIS-DELTA-3-DODECANOYL-COA	.	.	.	.	.	.	.	.	.	.	.	.	CIS-DELTA-3-DODECANOYL-COA	.	.
51	CISACONITATE	.	.	.	.	.	.	.	CISACONITATE	.	.	.	.	.	.	.
52	CIT	.	.	.	.	.	.	.	CIT	.	.	.	.	.	.	.
53	CO-II	.	.	.	CO-II	.	.	.	.	.	.	.	.	.	.	.
54	CO2	.	.	.	.	.	.	.	.	.	CO2	.	.	.	.	.
55	CO2xt	.	.	.	.	.	.	.	.	.	CO2xt	.	.	.	.	.
56	COPROPORPHYRINOGEN-III	.	.	.	.	.	.	.	.	.	COPROPORPHYRINOGEN-III	.	.	.	.	.
57	CTP	.	.	.	.	.	.	.	.	.	.	CTP	.	.	.	.
58	CYS	.	.	.	.	.	.	.	.	.	.	.	.	CYS	.	.
59	D6RP5P	.	.	.	.	.	.	.	.	.	.	.	.	.	.	D6RP5P
60	D8RL	.	.	.	.	.	.	.	.	.	.	D8RL	.	.	.	.
61	DAG	.	.	.	.	.	.	.	.	.	.	.	.	DAG	.	.
62	DALA	.	.	.	.	.	DALA	.	.	.	.	.	.	.	.	.
63	DAPIM	.	.	.	.	.	.	.	.	.	.	.	.	DAPIM	.	.
64	DATP	.	.	.	.	.	.	.	.	.	.	DATP	.	.	.	.
65	DCDP	.	.	.	.	.	.	.	.	.	.	DCDP	.	.	.	.
66	DCTP	.	.	.	.	.	.	.	.	.	.	DCTP	.	.	.	.
67	DECANOATE	.	.	.	.	.	DECANOATE	.	.	.	.	.	.	.	.	.
68	DETHIOBIOTIN	.	.	.	.	.	.	.	DETHIOBIOTIN	.	.	.	.	.	.	.
69	DGDP	.	.	.	.	.	.	.	.	.	.	DGDP	.	.	.	.
70	DGLU	.	.	.	.	.	.	.	DGLU	.	.	.	.	.	.	.
71	DGLYCERATE	.	.	.	.	.	.	.	.	.	.	.	.	DGLYCERATE	.	.
72	DGMP	.	.	.	.	.	.	.	.	.	.	DGMP	.	.	.	.
73	DGTP	.	.	.	.	.	.	.	.	.	.	DGTP	.	.	.	.
74	DHMVA	.	.	.	.	.	.	.	DHMVA	.	.	.	.	.	.	.
75	DHP	.	.	.	.	.	.	.	.	.	.	.	DHP	.	.	.
76	DIACYLTREHALOSE	.	.	.	.	.	.	.	.	.	.	.	.	DIACYLTREHALOSE	.	.
77	DIHYDRODIPICOLINATE	.	.	.	.	.	.	.	.	.	.	DIHYDRODIPICOLINATE	.	.	.	.
78	DIM-CYTO	.	.	.	.	.	.	.	.	.	.	.	.	DIM-CYTO	.	.
79	DLIPO	.	.	.	.	.	.	DLIPO	.	.	.	.	.	.	.	.
80	DOCOSANOATE	.	.	.	.	.	DOCOSANOATE	.	.	.	.	.	.	.	.	.
81	DODECANOATE	.	.	.	.	.	DODECANOATE	.	.	.	.	.	.	.	.	.
82	DQT	.	.	.	.	.	.	.	.	.	.	DQT	.	.	.	.
83	DR5P	.	.	.	.	.	DR5P	.	.	.	.	.	.	.	.	.
84	DTDP	.	.	.	.	.	.	.	.	.	.	DTDP	.	.	.	.
85	DTDP4DH6DMAN	.	.	.	.	.	.	.	.	.	.	DTDP4DH6DMAN	.	.	.	.
86	DTDPGLC	.	.	.	.	.	.	.	.	.	.	DTDPGLC	.	.	.	.
87	DTMP	.	.	.	.	.	.	.	.	DTMP	.	.	.	.	.	.
88	DTTP	.	.	.	.	.	.	.	.	.	.	DTTP	.	.	.	.
89	DUMP	.	.	.	.	.	.	.	.	.	.	DUMP	.	.	.	.
90	DUTP	.	.	.	.	.	.	.	.	.	.	DUTP	.	.	.	.
91	DX5P	.	.	.	.	.	DX5P	.	.	.	.	.	.	.	.	.
92	EICOSANOATE	.	.	.	.	.	.	.	.	EICOSANOATE	.	.	.	.	.	.
93	ETH	.	.	.	.	.	ETH	.	.	.	.	.	.	.	.	.
94	F1P	.	.	.	.	.	F1P	.	.	.	.	.	.	.	.	.
95	FAD	.	.	.	.	.	.	.	.	.	.	FAD	.	.	.	.
96	FE2	.	.	.	.	.	.	FE2	.	.	.	.	.	.	.	.
97	FE3	.	.	.	.	.	.	.	.	.	.	.	.	FE3	.	.
98	FERI	.	.	.	.	.	.	.	.	.	.	.	.	FERI	.	.
99	FERO	.	.	.	.	.	.	FERO	.	.	.	.	.	.	.	.
100	FGAM	.	.	.	.	.	.	.	.	.	FGAM	.	.	.	.	.
267	TRIDECANOYL-COA	.	.	.	.	.	.	.	.	.	.	.	.	TRIDECANOYL-COA	.	.
268	TRNA-GLU	.	.	.	.	.	.	.	.	.	TRNA-GLU	.	.	.	.	.
269	TUBERCULOSTEROYL-ACP	.	.	.	.	.	.	.	.	.	.	.	.	TUBERCULOSTEROYL-ACP	.	.
270	UDP[NAM:NGM]AGMDAPIM	.	.	.	.	.	.	.	.	.	.	.	.	UDP[NAM:NGM]AGMDAPIM	.	.
271	UDP[NAM:NGM]AGMDAPIMAA	.	.	.	.	.	.	.	.	.	.	.	.	UDP[NAM:NGM]AGMDAPIMAA	.	.
272	UNDECANOYL-COA	.	.	.	.	.	.	.	.	.	.	.	.	UNDECANOYL-COA	.	.
273	UROPORPHYRINOGEN-III	.	.	.	.	.	.	.	.	.	UROPORPHYRINOGEN-III	.	.	.	.	.
274	XMP	.	.	.	.	.	.	.	.	.	.	.	.	.	.	XMP

## Sheet: Venn3
Table S3. Clustering of metabolites associated with down-regulated genes
	macrophage	macrophage	macrophage		macrophage	macrophage	macrophage		macrophage		macrophage				macrophage
	NRP1	NRP1		NRP1	NRP1	NRP1	NRP1			NRP1		NRP1				NRP1
	palmitate.1	palmitate.1	palmitate.1	palmitate.1	palmitate.1			palmitate.1	palmitate.1				palmitate.1			palmitate.1
	chemostat	chemostat	chemostat	chemostat		chemostat		chemostat		chemostat				chemostat	chemostat
	UniqueMet	ABCD	ACD	BCD	ABC	ABD	AB	CD	AC	BD	A	B	C	D	AD	BC
	IDs	q1	q2	q3	q4	q5	q6	q7	q8	q9	q10	q11	q12	q13	q14	q15
1	13PDG	.	.	13PDG	.	.	.	.	.	.	.	.	.	.	.	.
2	2-PHOSPHO-L-LACTATE	.	.	.	2-PHOSPHO-L-LACTATE	.	.	.	.	.	.	.	.	.	.	.
3	2METHYLCISACONITATE	.	.	.	.	.	.	.	.	.	2METHYLCISACONITATE	.	.	.	.	.
4	2METHYLCITRATE	.	.	.	.	.	.	.	.	.	2METHYLCITRATE	.	.	.	.	.
5	2PG	2PG	.	.	.	.	.	.	.	.	.	.	.	.	.	.
6	3DDAH7P	.	.	.	.	.	.	3DDAH7P	.	.	.	.	.	.	.	.
7	3PG	3PG	.	.	.	.	.	.	.	.	.	.	.	.	.	.
8	3PSER	3PSER	.	.	.	.	.	.	.	.	.	.	.	.	.	.
9	4ANDROSTENEDIONE	.	.	.	.	.	.	.	.	.	4ANDROSTENEDIONE	.	.	.	.	.
10	4HPP	.	.	.	.	.	.	.	.	.	.	4HPP	.	.	.	.
11	4PPNTO	.	.	.	.	.	.	.	.	.	.	.	.	4PPNTO	.	.
12	5-AMINO-LEVULINATE	.	.	.	.	.	.	.	.	.	5-AMINO-LEVULINATE	.	.	.	.	.
13	7-8-DIAMINONONANOATE	.	.	.	.	.	.	.	.	.	7-8-DIAMINONONANOATE	.	.	.	.	.
14	8-AMINO7-OXONONANOATE	.	.	.	.	.	.	.	.	.	8-AMINO7-OXONONANOATE	.	.	.	.	.
15	9-HEXADECENOATE	.	.	.	.	9-HEXADECENOATE	.	.	.	.	.	.	.	.	.	.
16	A6RP5P	.	.	.	.	.	.	.	.	.	.	A6RP5P	.	.	.	.
17	AC	.	.	.	.	.	.	.	.	.	AC	.	.	.	.	.
18	ACAL	.	.	.	.	ACAL	.	.	.	.	.	.	.	.	.	.
19	ACETYLP	.	.	.	.	.	.	.	.	.	ACETYLP	.	.	.	.	.
20	ACLAC	.	.	.	.	.	.	.	.	.	ACLAC	.	.	.	.	.
21	AD	.	AD	.	.	.	.	.	.	.	.	.	.	.	.	.
22	AHHMP	.	.	.	.	.	.	.	.	.	.	AHHMP	.	.	.	.
23	AHMMP	AHMMP	.	.	.	.	.	.	.	.	.	.	.	.	.	.
24	AICAR	.	.	.	.	.	.	AICAR	.	.	.	.	.	.	.	.
25	AIR	.	.	AIR	.	.	.	.	.	.	.	.	.	.	.	.
26	AKG	.	.	.	.	.	.	.	.	.	AKG	.	.	.	.	.
27	AKP	.	.	.	.	.	.	.	.	AKP	.	.	.	.	.	.
28	ALA	.	.	.	.	.	ALA	.	.	.	.	.	.	.	.	.
29	ALAALA	.	.	.	.	.	.	.	.	.	.	.	.	.	.	ALAALA
30	AMPMP	.	.	AMPMP	.	.	.	.	.	.	.	.	.	.	.	.
31	ARG	.	.	.	.	.	.	.	.	.	.	.	ARG	.	.	.
32	ARGsuccinate	.	.	.	.	.	.	.	.	.	.	.	ARGsuccinate	.	.	.
33	ASER	.	.	.	.	.	.	.	.	.	ASER	.	.	.	.	.
34	ASN	.	.	.	.	.	.	ASN	.	.	.	.	.	.	.	.
35	ASP	.	.	.	.	.	.	.	.	.	.	ASP	.	.	.	.
36	ASP4P	.	.	.	.	.	.	ASP4P	.	.	.	.	.	.	.	.
37	ASUC	.	.	.	.	.	.	ASUC	.	.	.	.	.	.	.	.
38	bDG1P	.	.	bDG1P	.	.	.	.	.	.	.	.	.	.	.	.
39	bDG6P	.	.	.	.	.	.	bDG6P	.	.	.	.	.	.	.	.
40	bDGLC	.	.	.	.	.	.	.	.	.	.	.	.	.	.	bDGLC
41	CAASP	.	.	.	.	.	.	CAASP	.	.	.	.	.	.	.	.
42	CAIR	.	.	.	.	.	.	CAIR	.	.	.	.	.	.	.	.
43	CAP	.	.	.	.	.	.	CAP	.	.	.	.	.	.	.	.
44	CDP	.	.	.	.	.	.	.	.	.	.	.	CDP	.	.	.
45	cGMP	.	.	.	.	.	.	.	.	.	.	cGMP	.	.	.	.
46	CHOLESTEROL	.	.	.	.	.	.	.	.	.	CHOLESTEROL	.	.	.	.	.
47	CHOLESTEROL-INT	.	.	.	.	CHOLESTEROL-INT	.	.	.	.	.	.	.	.	.	.
48	CHOR	.	.	.	.	.	.	.	.	.	.	.	CHOR	.	.	.
49	CISACONITATE	.	.	.	.	.	.	.	.	.	CISACONITATE	.	.	.	.	.
50	CIT	.	.	.	.	.	.	.	.	.	CIT	.	.	.	.	.
51	CITR	.	.	.	.	.	.	.	.	.	.	.	CITR	.	.	.
52	CMP	.	.	.	.	.	.	.	.	.	.	.	CMP	.	.	.
53	CO-II	.	.	.	.	.	CO-II	.	.	.	.	.	.	.	.	.
54	CO2	.	.	.	.	.	.	.	.	.	CO2	.	.	.	.	.
55	CO2xt	.	.	.	.	.	.	.	.	.	CO2xt	.	.	.	.	.
56	COPROPORPHYRINOGEN-III	.	.	.	.	.	.	.	.	.	COPROPORPHYRINOGEN-III	.	.	.	.	.
57	CTP	.	.	.	.	.	.	.	.	.	.	.	CTP	.	.	.
58	D6RP5P	.	.	.	.	.	.	.	.	.	.	D6RP5P	.	.	.	.
59	DA	.	.	.	.	.	.	.	.	.	.	.	DA	.	.	.
60	DALA	.	.	.	.	.	DALA	.	.	.	.	.	.	.	.	.
61	DB4P	.	.	DB4P	.	.	.	.	.	.	.	.	.	.	.	.
62	DECANOATE	.	.	.	.	DECANOATE	.	.	.	.	.	.	.	.	.	.
63	DETHIOBIOTIN	.	.	.	.	.	.	.	.	.	DETHIOBIOTIN	.	.	.	.	.
64	DGLU	.	.	.	.	.	.	.	.	.	DGLU	.	.	.	.	.
65	DHAP	.	.	.	.	.	.	.	.	.	.	.	.	.	.	DHAP
66	DHMVA	.	.	.	.	.	DHMVA	.	.	.	.	.	.	.	.	.
67	DHN	.	.	.	.	.	.	.	.	.	.	.	.	DHN	.	.
68	DHP	.	.	.	.	.	.	.	.	.	.	DHP	.	.	.	.
69	DHSK	.	.	.	.	.	.	.	.	.	.	.	.	.	.	DHSK
70	DIHYDRODIPICOLINATE	.	.	.	.	.	.	.	.	.	.	.	DIHYDRODIPICOLINATE	.	.	.
71	DOCOSANOATE	.	.	.	.	DOCOSANOATE	.	.	.	.	.	.	.	.	.	.
72	DODECANOATE	.	.	.	.	DODECANOATE	.	.	.	.	.	.	.	.	.	.
73	DOROA	.	.	.	.	.	.	DOROA	.	.	.	.	.	.	.	.
74	DQT	.	.	.	.	.	.	.	.	.	.	.	.	.	.	DQT
75	DR1P	.	.	DR1P	.	.	.	.	.	.	.	.	.	.	.	.
76	DR5P	.	.	.	.	DR5P	.	.	.	.	.	.	.	.	.	.
77	DX5P	DX5P	.	.	.	.	.	.	.	.	.	.	.	.	.	.
78	E4P	.	.	E4P	.	.	.	.	.	.	.	.	.	.	.	.
79	ETH	.	.	.	.	ETH	.	.	.	.	.	.	.	.	.	.
80	F1P	.	.	.	.	F1P	.	.	.	.	.	.	.	.	.	.
81	F6P	.	.	F6P	.	.	.	.	.	.	.	.	.	.	.	.
82	FDP	.	.	FDP	.	.	.	.	.	.	.	.	.	.	.	.
83	FGAM	FGAM	.	.	.	.	.	.	.	.	.	.	.	.	.	.
84	FGAR	FGAR	.	.	.	.	.	.	.	.	.	.	.	.	.	.
85	FUM	.	.	.	.	.	FUM	.	.	.	.	.	.	.	.	.
86	G1P	G1P	.	.	.	.	.	.	.	.	.	.	.	.	.	.
87	G3P	.	.	G3P	.	.	.	.	.	.	.	.	.	.	.	.
88	G6P	.	.	.	.	.	.	G6P	.	.	.	.	.	.	.	.
89	GA1P	.	.	.	.	.	.	.	.	.	.	.	.	.	.	GA1P
90	GA6P	.	.	.	.	.	.	GA6P	.	.	.	.	.	.	.	.
91	GABA	.	.	.	.	.	.	.	.	.	GABA	.	.	.	.	.
92	GDP	.	.	.	.	.	.	.	.	.	.	GDP	.	.	.	.
93	GL3P	.	.	.	.	.	.	GL3P	.	.	.	.	.	.	.	.
94	GLC	.	.	.	.	.	.	GLC	.	.	.	.	.	.	.	.
95	GLCxt	.	.	GLCxt	.	.	.	.	.	.	.	.	.	.	.	.
96	GLN	.	.	.	.	.	.	.	.	.	GLN	.	.	.	.	.
97	GLU	.	.	.	.	.	.	.	.	.	GLU	.	.	.	.	.
98	GLU1SEMIALD	.	.	.	.	.	.	.	.	.	GLU1SEMIALD	.	.	.	.	.
99	GLUGSAL	.	.	.	.	.	.	.	.	.	GLUGSAL	.	.	.	.	.
100	GLUP	.	.	.	.	.	.	.	.	.	.	.	.	.	GLUP	.

## Sheet: Venn4
Table S3. Clustering of metabolites associated with down-regulated genes
	macrophage	macrophage	macrophage
	peroxide	peroxide		peroxide
	AB	AB	A	B
	IDs	q1	q2	q3
1	2-PHOSPHO-L-LACTATE		2-PHOSPHO-L-LACTATE
2	2METHYLCISACONITATE		2METHYLCISACONITATE
3	2METHYLCITRATE		2METHYLCITRATE
4	2PCDPMDE			2PCDPMDE
5	2PG	2PG
6	3DDAH7P			3DDAH7P
7	3PG	3PG
8	3PSER	3PSER
9	4ANDROSTENEDIONE	4ANDROSTENEDIONE
10	4HPP			4HPP
11	5-AMINO-LEVULINATE	5-AMINO-LEVULINATE
12	7-8-DIAMINONONANOATE		7-8-DIAMINONONANOATE
13	8-AMINO7-OXONONANOATE		8-AMINO7-OXONONANOATE
14	9-HEXADECENOATE		9-HEXADECENOATE
15	AC		AC
16	ACAL		ACAL
17	ACETYLP		ACETYLP
18	ACLAC	ACLAC
19	AD	AD
20	AHMMP		AHMMP
21	AKG	AKG
22	ALA		ALA
23	ARABINOGALACTAN_PEPTIDOGLYCAN			ARABINOGALACTAN_PEPTIDOGLYCAN
24	ARG			ARG
25	ARGsuccinate			ARGsuccinate
26	ASER		ASER
27	ASN			ASN
28	ASP4P			ASP4P
29	ASPSA			ASPSA
30	bDG6P			bDG6P
31	CAP			CAP
32	CDP			CDP
33	CDPMDE			CDPMDE
34	CHOLESTEROL		CHOLESTEROL
35	CHOLESTEROL-INT	CHOLESTEROL-INT
36	CISACONITATE		CISACONITATE
37	CIT		CIT
38	CITR			CITR
39	CMP			CMP
40	CO-II	CO-II
41	CO2		CO2
42	CO2xt		CO2xt
43	COPROPORPHYRINOGEN-III	COPROPORPHYRINOGEN-III
44	CTP			CTP
45	CYS			CYS
46	DALA		DALA
47	DCDP			DCDP
48	DCMP			DCMP
49	DCTP			DCTP
50	DECANOATE		DECANOATE
51	DETHIOBIOTIN		DETHIOBIOTIN
52	DGLU		DGLU
53	DHMVA	DHMVA
54	DHN			DHN
55	DHSK			DHSK
56	DIHYDRODIPICOLINATE			DIHYDRODIPICOLINATE
57	DMK			DMK
58	DOCOSANOATE		DOCOSANOATE
59	DODECANOATE		DODECANOATE
60	DOROA			DOROA
61	DQT			DQT
62	DR5P		DR5P
63	DUDP			DUDP
64	DUMP			DUMP
65	DUTP			DUTP
66	DX5P	DX5P
67	ETH		ETH
68	F1P		F1P
69	FGAM		FGAM
70	FGAR		FGAR
71	FUM		FUM
72	G1P		G1P
73	GABA	GABA
74	GLN	GLN
75	GLU	GLU
76	GLU1SEMIALD		GLU1SEMIALD
77	GLUGSAL		GLUGSAL
78	GLUP		GLUP
79	GLX		GLX
80	GLYCOLATE		GLYCOLATE
81	H2S			H2S
82	H2SO3			H2SO3
83	HCO3	HCO3
84	HCYS			HCYS
85	HEMT	HEMT
86	HEPTADECANOATE		HEPTADECANOATE
87	HEXANOATE		HEXANOATE
88	HIBUT		HIBUT
89	HOMOGEN			HOMOGEN
90	HSER	HSER
91	HYDROXYAKG		HYDROXYAKG
92	HYDROXYGLU		HYDROXYGLU
93	HYDROXYMETHYLBILANE		HYDROXYMETHYLBILANE
94	HYXN	HYXN
95	ICIT		ICIT
96	Isuccinate		Isuccinate
97	LIPID2			LIPID2
98	LLAC		LLAC
99	LLCT			LLCT
100	MAHMPPP		MAHMPPP
