# Supplementary material for: Differential Producibility Analysis (DPA) of Transcriptomic Data with Metabolic Networks: Deconstructing the Metabolic Response of M. tuberculosis
Source: PLoS Comput Biol. 2011 Jun 30;7(6):e1002060. doi: 10.1371/journal.pcbi.1002060 (PMC3127818; doi:10.1371/journal.pcbi.1002060)
Supplement: Table S5 — Metabolite assignments classified into broad areas of metabolism based on the pathway(s) that involved each metabolite in the GSMT-TB genome-scale metabolic network model. (XLS) [file pcbi.1002060.s006.xls]

## Sheet: up-reg
Table S5a. Metabolites associated with up-regulated genes in the macrophage	UP	metabolites
rank	mean expression ratio	GSMN-TB metabolite name	KEGG id	main pathway(s)
1	2.06181	ALA	C00133	amino acid metabolism
2	0.846558	DALA	C00133	amino acid metabolism
3	0.668191	CHOLESTEROL	C00187	cholesterol utilization
4	0.640439	DX5P	C11437	PPP
5	0.638983	2PG	C03673	thiamine
6	0.638283	HEMT	C04294	thiamine
7	0.633977	TETRACOSANOATE		lipid metabolism
8	0.631583	OCTADECANOATE	Polymer	lipid metabolism
8	0.631583	HEXACOSANOATE	Polymer	lipid metabolism
8	0.631583	9-OCTADECENOATE	C14641	lipid metabolism
11	0.622006	EICOSANOATE	C06425	lipid metabolism
11	0.622006	HEXADECANOATE	C00249	lipid metabolism
13	0.590925	SUCC	C00042	central metabolism
14	0.590324	4ANDROSTENEDIONE		cholesterol utilization
15	0.589235	GL	C00116	central metabolism
15	0.589235	IBUTLIPO	C15977	amino acid metabolism
17	0.588488	PENTADECANOATE	Polymer	lipid metabolism
18	0.588025	PHP	C03232	amino acid metabolism
18	0.588025	PEP	C00074	central metabolism
20	0.587725	3PG	C00597	central metabolism
21	0.587183	3PSER	C01005	amino acid metabolism
22	0.58657	QA	C03722	NAD
22	0.58657	CHOLESTEROL-INT	C00187	cholesterol utilization
22	0.58657	HCO3	C00288	central metabolism
22	0.58657	OA	C00036	TCA
22	0.58657	PYR	C00022	central metabolism
27	0.58365	LAC	C00256	central metabolism
27	0.58365	MAL	C00711	TCA
27	0.58365	FUM	C00122	TCA
27	0.58365	ASP	C00049	amino acid metabolism
27	0.58365	ISUCC	C05840	NAD
27	0.58365	LLAC	C01432	central metabolism
27	0.58365	bALA	C00099	amino acid metabolism
34	0.568949	PENTA-METHYL-TRICONTANOYL		MPD
34	0.568949	LIPO	C00248, C15972	central metabolism
34	0.568949	ADLIPO	C01136	central metabolism
34	0.568949	DLIPO	C00579	central metabolism
34	0.568949	2MBUTLIPO	C15977	amino acid metabolism
39	0.54021	C78-3-OXY-MYCOLATE-ENZ	polymer	mycolic acid
40	0.53852	MAG	C01885	triglyceride
40	0.53852	DGLYCERATE	C00258	central metabolism
42	0.537559	DETHIOBIOTIN	C01909	biotin
43	0.526686	TREHALOSEMONOMYCOLATE	Polymer	mycolic acid
44	0.526241	TAGbio	C00422	triglyceride
45	0.524996	AGL3P	C00681	phospholipid
45	0.524996	PHDIM	polymer	PDIM
45	0.524996	PHDIM-CYTO	polymer	PDIM
45	0.524996	C78MYCOLATE-ENZ	polymer	mycolic acid
45	0.524996	C78MYCOLATE-PP	polymer	mycolic acid
45	0.524996	T3	C00118	central metabolism
51	0.514853	MYCOLIPDIENOYL-ACP		MPD
52	0.492876	MEROACYL-AMP	polymer	mycolic acid
52	0.492876	APO-LIPO	C16236	cofactor
52	0.492876	PGP	C03892	phospholipid
52	0.492876	PS	C02737	phospholipid
52	0.492876	PA	C00416	phospholipid
52	0.492876	PG	C00344	phospholipid
52	0.492876	PI-TBA	C01194	PIM
52	0.492876	PPTC	Polymer	PDIM
52	0.492876	AC4PIM3	Polymer	PIM
52	0.492876	AC4PIM7	Polymer	PIM
52	0.492876	DAG	C00641	phospholipid
63	0.492723	TAGcat	C00422	triglyceride
64	0.491798	MYCOTHIOL	C06717	mycothiol
65	0.491645	PHDIMRHAM1	Polymer	PDIM
65	0.491645	PHDIMRHAM2	Polymer	PDIM
67	0.491186	AC3PIM4	Polymer	PIM
67	0.491186	AC3PIM2	Polymer	PIM
67	0.491186	HEPTADECANOYL-ACP	Polymer	lipid metabolism
67	0.491186	MALACP	C01209	lipid metabolism
67	0.491186	AC2PIM2	Polymer	PIM
67	0.491186	AC2PIM1	Polymer	PIM
67	0.491186	AC3PIM5	Polymer	PIM
67	0.491186	AC3PIM3	Polymer	PIM
67	0.491186	MYCOLIPENOYL-ACP		MPD
67	0.491186	AC1PIM1	Polymer	PIM
67	0.491186	AC1PIM2	Polymer	PIM
67	0.491186	AC1PIM3	Polymer	PIM
67	0.491186	PENTADECANOYL-ACP	Polymer	lipid metabolism
67	0.491186	AC2PIM3	Polymer	PIM
67	0.491186	HEXANOYL-ACP	Polymer	lipid metabolism
67	0.491186	A160GL3P	Polymer	PIM
67	0.491186	AC4PIM1	Polymer	PIM
67	0.491186	AC4PIM2	Polymer	PIM
67	0.491186	PA-TBA	Polymer	PIM
86	0.489954	MYCOSIDE_B	Polymer	phenolic glycolipid
87	0.486763	CYS-NG-INS		mycothiol
87	0.486763	CYS	C00097	amino acid metabolism
89	0.486115	GLUP	C03287	amino acid metabolism
90	0.486114	PTC	Polymer	PDIM
90	0.486114	NONANOYL-COA	C01942	lipid metabolism
90	0.486114	DIM-CYTO	Polymer	PDIM
90	0.486114	AC3PIM1	Polymer	PIM
90	0.486114	PTHIOCERANOYL-COA	Polymer	HPA
90	0.486114	CIS-DELTA-3-DODECANOYL-COA	Polymer	mycolic acid
90	0.486114	CIS-DELTA-37-ENOYL-METHY-HYDROXY-C56-ACYL-ACP	Polymer	mycolic acid
90	0.486114	HEXANOYL-COA	C05270	lipid metabolism
90	0.486114	HEPTADECANOYL-COA	Polymer	lipid metabolism
90	0.486114	HYDROXYPHTHIOCERANOYL-COA	Polymer	HPA
90	0.486114	CIS-KETO-MEROACYL-ACP	Polymer	mycolic acid

## Sheet: down-reg
Table S5b. Metabolites associated with down-regulated genes in the macrophage
rank	mean expression ratio	GSMN-TB metabolite name	KEGG id	main pathway(s)
1	-1.569	NO2	C00088	nitrate/nitrite reductase
2	-1.569	MO2	C00150	nitrate/nitrite reductase
3	-1.56103	HEXANOATE	C01585	lipid metabolism
4	-1.56103	PROPANOATE	C00163	lipid metabolism
5	-1.56103	OSLHSER	C01118	amino acid metabolism
6	-1.56103	PHOSPHATIDYLCHOLINE	C00157	phospholipid
7	-1.56103	F1P	C02976	sugar metabolism
8	-1.56103	TETRADECANOATE	C06424	lipid metabolism
9	-1.56103	DECANOATE	C01571	lipid metabolism
10	-1.56103	RIB	C08353	PPP
11	-1.56103	DODECANOATE	C02679	lipid metabolism
12	-1.56103	ETH	C00469	pyruvate metabolism
13	-1.56103	DOCOSANOATE	C08281	lipid metabolism
14	-1.56103	DR5P	C00673	PPP
15	-1.56103	HIBUT	C01188	amino acid metabolism
16	-1.56103	HEPTADECANOATE	Polymer	lipid metabolism
17	-1.56103	ACAL	C00084	pyruvate metabolism
18	-1.56103	9-HEXADECENOATE	Polymer	lipid metabolism
19	-1.56103	METHYMALONATE	C02170	amino acid metabolism
20	-1.55694	CO-II	C00175	cobalamine
21	-1.55694	OA	C00036	TCA
22	-1.55694	PYR	C00022	pyruvate metabolism
23	-1.5535	SER	C00716	amino acid metabolism
24	-1.5535	CHOLESTEROL-INT		cholesterol utilization
25	-1.53497	NO3	C00244	nitrate/nitrite reductase
26	-1.53455	QA	C03722	NAD
27	-1.53455	HCO3	C00288	central metabolism
28	-1.53455	AC	C00033	pyruvate metabolism
29	-1.49494	PHP	C03232	amino acid metabolism
30	-1.49494	8-AMINO7-OXONONANOATE	C01092	biotin
31	-1.49322	ICIT	C00311	TCA
32	-1.49322	NH3	C00014	amino acid metabolism
33	-1.49322	CISACONITATE		TCA
34	-1.49322	CIT	C00158	TCA
35	-1.42993	ISUCC	C05840	amino acid metabolism
36	-1.42949	ASER	C00979	amino acid metabolism
37	-1.42949	GLN	C00303	amino acid metabolism
38	-1.42949	GLU	C00302	amino acid metabolism
39	-1.42949	SUCCSAL	C00232	TCA
40	-1.42949	7-8-DIAMINONONANOATE	C01037	biotin
41	-1.42949	GABA	C00334	amino acid metabolism
42	-1.42949	DGLU	C00217	sugar metabolism
43	-1.42777	GLX	C00048	central metabolism
44	-1.42777	AKG	C00026	TCA
45	-1.42777	NAGLU	C00624	amino acid metabolism
46	-1.42777	HYDROXYGLU		amino acid metabolism
47	-1.35715	HYDROXYAKG	C05946	amino acid metabolism
48	-1.35715	METHYLISOCITRATE		propanoate metabolism
49	-1.35715	2METHYLCITRATE	C02225	propanoate metabolism
50	-1.35715	TRNA-GLU	Polymer	heme
51	-1.35715	2METHYLCISACONITATE	C04225	propanoate metabolism
52	-1.29859	P5C	C03912	amino acid metabolism
53	-1.29859	4ANDROSTENEDIONE		cholesterol utilization
54	-1.29859	GLUGSAL	C01165	amino acid metabolism
55	-1.29859	CHOLESTEROL		cholesterol utilization
56	-1.21764	3PG	C00597	glycolysis
57	-1.17286	3PSER	C01005	amino acid metabolism
58	-1.17286	2PG	C03673	glycolysis
59	-1.12636	PEP	C00074	glycolysis
60	-1.04412	GLYCOLATE	C00160	central metabolism
61	-1.04369	NAGLUS	C01250	amino acid metabolism
62	-1.04369	NAGLUP	C04133	amino acid metabolism
63	-1.04369	GLUP	C03287	amino acid metabolism
64	-1.04197	5-AMINO-LEVULINATE	C00430	heme
65	-1.04197	COPROPORPHYRINOGEN-III	C03263	heme
66	-1.04197	UROPORPHYRINOGEN-III	C01051	heme
67	-1.04197	GLU1SEMIALD	C03741	heme
68	-1.04197	HYDROXYMETHYLBILANE	C01024	heme
69	-1.04197	PORPHOBILILOGIN	C00931	heme
70	-1.03852	DX5P	C11437	thiamine
71	-1.03852	HEMT	C04294	thiamine
72	-1.03852	HYXN	C00262	nucleotide
73	-1.03852	AD	C00147	nucleotide
74	-1.00879	SLFxt		sulfate transport
75	-1.0058	PROTOPORPHYRINOGEN	C01079	heme
76	-1.00407	PROTOPORPHYRIN-IX	C02191	heme
77	-0.885234	DETHIOBIOTIN	C01909	biotin
78	-0.885234	DHMVA	C04104	amino acid metabolism
79	-0.885234	PROPIONYLP	C02876	propanoate metabolism
80	-0.883512	ACETYLP	C00227	pyruvate metabolism
81	-0.883512	ACLAC	C00900	amino acid metabolism
82	-0.881377	FUM	C00122	TCA
83	-0.82323	CO2	C00011	central metabolism
84	-0.82323	CO2xt		central metabolism
85	-0.792228	HSER	C00263	amino acid metabolism
86	-0.788783	S7P	C05382	PPP
87	-0.788783	2-PHOSPHO-L-LACTATE		F420
88	-0.788783	THI	C00378	thiamine
89	-0.788783	THIP	C01081	thiamine
90	-0.788783	MPET	C04294	thiamine
91	-0.787934	DALA	C00133	amino acid metabolism
92	-0.787934	MAL	C00711	TCA
93	-0.787934	ALA	C00133	amino acid metabolism
94	-0.787934	LLAC	C01432	F420
95	-0.787061	AHMMP	C04752	thiamine
96	-0.787061	RL5P	C00199	PPP
97	-0.787061	MAHMPPP	C04752	thiamine
98	-0.787061	G1P	C11450	sugar metabolism
99	-0.787061	FGAR	C04376	nucleotide
100	-0.787061	FGAM	C04640	nucleotide
					0															100
